# Supplementary material for: NMT1 and NMT2 are lysine myristoyltransferases regulating the ARF6 GTPase cycle
Source: Nat Commun. 2020 Feb 26;11:1067. doi: 10.1038/s41467-020-14893-x (PMC7044312; doi:10.1038/s41467-020-14893-x)
Supplement: Supplementary file 4 — Source Data [file 41467_2020_14893_MOESM4_ESM.xlsx]

## Sheet: Figure 2B
			NMTi=DDD85646

## Sheet: Figure 4H
										shCTRL	shSIRT2	NAM
										1	2.1453	1.72922
										1	1.72158	1.38769
										1	1.67654
							contrast adjusted as in manuscript
								→

## Sheet: Figure 5A
														Q67L	T27N
														1	2.77143
														1	2.13776
														1	1.96535

## Sheet: Figure 5B
								ctrl			sirt2 kd
								Q67L	T27N		Q67L	T27N
								0.655215	0.0808412		2.15946	12.1662
								1.20555	0.0582326		1.9986	7.92602
								0.40888	0.0309532		1.94471	10.4519
									sirt2 kd + sirt2 OE
									Q67L	T27N
									0.241774	0.0176628
									0.118363	0.00181602
									0.243554	0.0314056

## Sheet: Figure 5C
																		NMT1	NMT2	NMT1	NMT2
																		1	1	0.0711858	0.186725
																		1	1	0.00147653	0.213899
																		1	1	0.00658304	0.346013
																		1	1	0.183101	0.46224

## Sheet: Figure 5D
												Q67L	T27N	Q67L	T27N
												1	0.29	1	0.23
												1	0.13	1	0.1
												1	0.371946	1	0.316019

## Sheet: Figure 6B
									→
									→

## Sheet: Figure 6C 
						→
						→

## Sheet: Figure 6D
	Q67L	Q67L/K3R	T27N	T27N/K3R
	0.871	0.577	0.549	0.368
	0.798	0.833	0.7	0.153
	0.768	0.808	0.715	0.478
	0.749	0.469	0.665	0.136
	0.821	0.467	0.503	0.466
	0.806	0.827	0.715	0.272
	0.694	0.551	0.762	0.437
	0.709	0.918	0.74	0.318
	0.652	0.319	0.81	0.251
	0.389	0.182	0.867	0.256
	0.424	0.833	0.699	0.294
	0.871	0.861	0.754	0.371
	0.796	0.839		0.231
	0.577	0.882		0.332
	0.664	0.811		0.165
	0.931	0.955		0.337
	0.848	0.754		0.281
		0.778		0.359
		0.254

## Sheet: Figure 6E
			Pearson's coefficient
		trial 1		trial 2
		0.492		0.471
		0.391		0.545
		0.527		0.503
		0.509		0.372
		0.532		0.508
		0.376		0.63
		0.4		0.564
		0.346		0.432
		0.495		0.612
		0.681		0.464
		0.508		0.468
		0.511		0.514
		0.563		0.397
		0.433		0.535
		0.383		0.621
		0.451		0.574
		0.452		0.493
		0.429		0.535
		0.471		0.742
		0.416		0.585
		0.432		0.561
		0.418		0.675
		0.556		0.702
		0.345		0.49
		0.413		0.594
		0.337		0.524
		0.513		0.693
		0.476		0.56
		0.516		0.575
		0.474		0.549621	average
		0.569
		0.299
		0.356
		0.325
		0.452794	average

[truncated: 23 more sheets: Figure 7A, Figure 7B, Figure 7C, Figure 7E, Figure 7D, Supplementary Figure 1C, Supplementary figure 10, Supplementary Figure 11A, Supplementary Figure 11B, Supplementary Figure 13A, Supplementary Figure 13B, Supplementary Figure 13C, Supplementary Figure 14, Supplementary Figure 7A, Supplementary Figure 15, Supplementary Figure 7B, Supplementary Figure 8B, Supplementary Figure 8C, Supplementary Figure 1D, Supplementary Figure1E …]
